# Supplementary material for: The Effect of a Single Intravenous Corticosteroid Administration on Pain after Knee Arthroscopy: A Prospective, Double-Blind, Non-Randomized Controlled Clinical Trial
Source: J Clin Med. 2022 Dec 27;12(1):197. doi: 10.3390/jcm12010197 (PMC9820949; doi:10.3390/jcm12010197)
Supplement: Supplementary file 1 [file jcm-12-00197-s001.zip]

Archive with 1 entries (1 files):
- jcm-2084480-supplementary.xlsx
