# Supplementary material for: The Effect of a Single Intravenous Corticosteroid Administration on Pain after Knee Arthroscopy: A Prospective, Double-Blind, Non-Randomized Controlled Clinical Trial
Source: J Clin Med. 2022 Dec 27;12(1):197. doi: 10.3390/jcm12010197 (PMC9820949; doi:10.3390/jcm12010197)
Supplement: Supplementary file 1 [file jcm-12-00197-s001.zip › jcm-2084480-supplementary.xlsx]

## Sheet: Group A
Basic information of patient									Straight leg raising				Knee flexion supine				Knee extension				flexion sitting				5 steps walking				Operation details							time of request		Date of request		given or not		Number of requests		given dose		Other Analgesics
Group number	serial number of patient	file number	name	age	weight	height	BMI	phone number	Pre	Post	Pre V/6	Post V/6	Pre	Post	Pre V/6	Post V/6	Pre	Post	Pre V/6	Post V/6	Pre	Post	Pre V/6	Post V/6	Pre	Post	Pre V/6	Post V/6	Procedure title	date	time	preformed procedures	Specify	opioids 24 hrs pre op	Analgesia during and after op	Parfalgan	Morphine	Parfalgan	Morphine	Parfalgan	Morphine	Parfalgan	Morphine	Parfalgan gm	Morphine mg
A	1			48	70	160	27.3437		2	4	2	3	6	6	4	4	6	6	4	4	6	6	4	4	4	6	3	4	arhroscopic mensical repair and debridement	24/6/2019	14:40:00	No	No	No	Yes	19:00:00	Nil	24/6/2019	Nil	Yes	Nil	2	nil	1	nil	Votrex 75mg *2
A	2			29	70	160	27.3437		0	2	1	2	6	6	4	4	4	6	3	4	6	6	4	4	2	6	2	4	Diagnostic arthroscopy and debridement excision meniscus	26/6/2019	12:30:00	yes	Menisectomy	No	Yes	18:00:00	12:00:00	26/6/2019	27/6/2019	Yes	yes	1	1	1	7
A	3			22	94	170	32.526		2	0	2	1	6	4	4	3	4	4	3	3	4	4	3	3	4	4	3	3	Arthroscopic curretage of cystic lesion excision meniscus arthroscopic meniscal repair	30/6/2019	15:30:00	No	No	No	Yes	18:00:00	18:00:00	30/6/2019	30/6/2019	Yes	yes	8	6	1	9
A	4			36	70	170	24.2215		0	2	1	2	0	4	1	3	6	4	4	3	6	2	4	2	0	6	1	4	Diagnostic arthroscopy and debridement excision meniscus	2019-07-07	16:00:00	No	No	No	Yes	12:00:00	nil	2019-07-07	nil	Yes	No	6	nil	1	nil
A	5			36	68	175	22.2041		0	2	1	2	0	4	1	3	0	4	1	3	6	6	4	4	0	8	1	5	Diagnostic arthroscopy and debridement	2019-10-07		No	No	No	Yes	16:00:00	01:00:00	2019-10-07	2019-10-07	Yes	yes	6	1	1	7
A	6			21	60	160	23.4375		5	10	3	6	0	0	1	1	7	7	4	4	0	4	1	3	0	0	1	1	Right Knee Arthroscopy	2019-04-09	12:00:00	No	No	No	Yes	18:00:00	06:00:00	2019-04-09	2019-05-09	Yes	yes	6	1	1	6
A	7			20	55	160	21.4844		0	7	1	4	0	7	1	4	0	8	1	5	0	9	1	5	0	7	1	4	Left knee arthroscopy ( Diagnostic laproscopy and debridement )	2019-04-09	17:00:00	No	No	No	Yes	18:00:00	18:00:00	2019-04-09	2019-04-09	Yes	yes	3	1	1	5
A	8			24	57	169	19.9573		3	10	2	5	3	5	2	4	0	3	1	3	0	10	1	6	5	nil	4	nil	Muscle repair daignsotic arthroscopy	2019-09-09	13:00:00	No	No	Yes	Yes	18:00:00	18:00:00	2019-09-09	2019-09-09	Yes	yes	11	11	1	5
A	9			42	80	178	25.2493		0	2	2	2	2	8	4	5	4	4	5	4	4	4	5	4	0	8	1	5	Left knee arthroscopy and meniscal rpair	2019-11-09	10:00:00	No	No	No	Yes	18:00:00	12:00:00	2019-11-09	2019-11-09	Yes	yes	11	10	1	8
A	10			24	110	180	33.9506		0	1	1	2	0	4	1	3	0	1	1	2	2	4	3	3	0	3	1	3	Right Knee Arthroscopy and excision meniscus	2019-12-09	15:30:00	Yes	Partial ACL injury found and no reconstruction done	No	Yes	23:59:00	02:00:00	2019-12-09	13/9/2019	Yes	yes	7	4	1	11
A	11			47	83	178	26.1962		3	0	3	1	3	3	3	3	3	0	3	2	3	0	2	1	4	0	4	2	Arthroscopy	15/9/2019	10:00:00	No	No	No	Yes	18:00:00	18:00:00	15/9/2019	15/9/2019	Yes	yes	7	7	1	8
A	12			19	50	159	19.7777		0	7	1	4	6	8	3	5	0	5	1	4	0	8	1	6	0	7	1	5	Left knee arthroscopy	18/9/2019	12:00:00	No	No	No	Yes	18:00:00	18:00:00	18/9/2019	18/9/2019	yes	yes	7	7	1	5
A	13			22	80	176	25.8264		0	4	1	3	0	0	1	1	2	4	2	3	0	1	1	2	0	2	1	2	Right Knee Arthroscopy and excision meniscus	18/9/2019	13:30:00	No	No	No	Yes	18:00:00	23:59:00	18/9/2019	18/9/2019	Yes	yes	3	2	1	8
A	14			36	55	159	21.7555		0	10	1	6	0	7	1	4	0	7	1	4	0	9	1	5	6	9	4	5	Right Knee Arthroscopy and meniscal repair	18/9/2019	15:30:00	No	No	No	Yes	23:59	06:00:00	18/9/2019	19/9/2019	Yes	yes	6	4	1	5
A	15			37	78	167	27.968		0	0	1	1	0	2	1	2	0	7	1	4	0	7	1	4	0	0	1	1	Diagnostic arthroscopy and debridement excision meniscus	25/9/2019	15:30:00	No	No	No	Yes	18:00:00	18:00:00	25/9/2019	25/9/2019	Yes	yes	4	1	1	8
A	16			22	95	175	31.0204		0	0	1	1	0	4	1	3	0	4	1	3	0	4	1	3	0	0	1	1	Arthroscopic curretage of cystic lesion excision	2019-02-10	11:00:00	yes	Excision meniscus	No	Yes	15:00:00	23:59:00	2019-02-10	2019-02-10	Yes	Yes	2	1	1	10
A	17			27	95	177	30.3233		0	0	1	1	2	2	2	2	0	4	1	4	0	5	1	5	5	6	3	5	Arthroscopy knee diagnostic (left side)	2019-02-10	15:00:00	No	No	No	Yes	18:00:00	23:59:00	2019-02-10	2019-02-10	Yes	Yes	1	2	1	10
A	18			36	92	173	30.7394		4	2	3	2	8	4	5	3	6	8	4	5	4	7	3	5	3	8	3	5	Right Arthroscopy	2019-09-10	12:00:00	No	No	No	Yes	18:00:00	nil	2019-09-10	nil	Yes	No	3	nil	1	nil
A	19			25	70	158	28.0404		0	0	1	1	4	5	3	3	4	0	3	1	4	0	3	1	5	0	4	1	Left leg arthroscopy and debridement	2019-09-10	15:00:00	No	No	No	Yes	18:00:00	nil	2019-09-10	nil	Yes	No	1	nil	1	nil
A	20			40	100	185	29.2184		1	4	2	3	1	4	2	3	1	3	2	2	1	3	2	2	0	2	1	2	Diagnostic Arthroscopy and debridement	21/10/2019	12:00:00	No	No	No	Yes	18:00:00	23:00:00	21/10/2019	21/10/2019	Yes	Yes	3	1	1	10
A	21			50	70	152	30.2978		3	2	2	2	1	2	2	2	2	1	2	2	2	2	2	2	2	2	2	2	Diagnsotic Arthroscopy and debridement	21/10/2019	15:15:00	No	No	No	Yes	18:00:00	06:00:00	21/10/2019	22/10/2019	Yes	Yes	11	5	1	7
A	22			20	73	179	22.7833		2	8	2	5	2	8	2	5	2	8	2	5	2	8	2	5	2	8	2	5	Diagnostic Arhtroscopy and debridement	23/10/2019	19:00:00	No	No	No	Yes	23:59:00	nil	23/10/2019	23/10/2019	Yes	nil	10	nil	1	nil
A	23			46	75	160	29.2969		3	5	3	4	10	10	6	6	5	5	4	4	10	10	6	6	10	7	6	5	Left knee arthroscopy	28/10/2019	12:00:00	No	No	No	Yes	23:59:00	12:00:00	28/10/2019	28/10/2019	Yes	Yes	6	1	1	7
A	24			55	85	160	33.2031		8	10	6	6	9	10	6	6	10	8	6	5	6	10	5	6	10	9	6	5	Left knee arthroscopy	28/10/2019	14:00:00	No	No	No	Yes	11:59:00	13:00:00	28/10/2019	28/10/2019	Yes	Yes	6	2	1	8
A	25			33	86	180	26.5432		6	3	5	3	5	7	3	5	10	5	5	4	3	4	2	2	8	5	4	4	Left knee arthroscopy	13/11/2019	15:00:00	No	No	No	Yes	18:00:00	18:00:00	13/11/2019	13/11/2019	Yes	Yes	3	4	1	8
A	26			34	65	151	28.5075		8	7	6	6	5	7	4	5	7	9	6	5	8	9	6	6	10	10	6	6	Right knee arthroscopy	18/11/2019	12:30:00	No	No	No	Yes	18:00:00	23:00:00	18/11/2019	18/11/2019	Yes	Yes	3	1	1	6
A	27			53	68	168	24.093		10	10	6	6	7	10	6	6	10	10	6	6	7	10	6	6	10	10	6	6	Left knee arthroscopy	18/11/2019	14:30:00	Yes	Knee joint synovectomy, Dx arthroscopy +debridement, Menisectomy, knee synovial biopsy, Arthroscopic curretage of cystic lesion.	No	Yes	18:00:00	23:00:00	18/11/2019	18/11/2019	yes	yes	16	9	1	7
A	28			30	95	175	31.0204		5	2	3	2	5	6	4	4	5	3	3	2	0	7	1	3	5	3	4	2	Left knee arthroscopy	24/11/2019	09:30:00	No	No	No	Yes	12:00:00	22:00:00	24/11/2019	24/11/2019	Yes	Yes	6	3	1	10
A	29			32	68	153	29.0487		0	0	1	1	2	4	2	3	0	2	1	2	0	10	1	6	2	7	2	5	Diagnostic arthroscopy+ lateral release	28/9/2020	13:00:00	No	NO	No	Yes	15:30:00	06:50:00	29/9/2020	29/9/2020	yes	yes	3	3	1	7
A	30			24	95	170	32.872		0	0	1	1	0	0	1	1	2	4	2	3	0	2	1	2	0	2	1	2	Diagnostic arthroscopy + excision of the miniscus	28/9/2020	11:14:00	yes	Partial ACL reconstructionfound and no reconstrcution done, Diagnostic Arthroscopy	No	Yes	14:20:00	nil	29/9/2020	nil	Yes	No	1	nil	1	nil

## Sheet: Group B
The Effect of a Single Intravenous Corticosteroid Administration on Pain After Knee Arthroscopy: A prospective, double-blind controlled clinical trial
Mohammad Hamdan, Bassem I. Haddad, Ula Isleem, Mohamad Yasin, Mustafa Alrabayah, Hashem Al Hawamdeh, Sharifeh Almasaid, Dayana Jibrin, Mohammad Daas, Saif Aldeen AlRyalat, Mohammad A. Alshrouf
Basic information of patient									Straight leg raising				Knee flexion supine				Knee extension				flexion sitting				5 steps walking				Operation details							time of request		Date of request		given or not		Number of requests		given dose		Other Analgesics
Group number	serial number	file number	Name	age	weight	height	BMI	phone number	Pre	Post	Pre V/6	Post V/6	Pre	Post	Pre V/6	Post V/6	Pre	Post	Pre V/6	Post V/6	Pre	Post	Pre V/6	Post V/6	Pre	Post	Pre V/6	Post V/6	Procedure title	date	time	preformed procedures	Specify	opioids 24 hrs pre op	Analgesia during and after op	Parfalgan	Morphine	Parfalgan	Morphine	Parfalgan	Morphine	Parfalgan	Morphine	Parfalgan gm	Morphine mg
B	1			29	65	167	23.3067		10	10	6	6	5	0	4	1	4	0	2	1	0	0	1	1	0	10	1	6	Left knee arthroscopy	2019-04-12	15:00:00	No	No	No	Yes	23:59:00	23:59:00	2019-04-12	2019-04-12	Yes	Yes	8	7	1	6
B	2			40	70	175	22.8571		0	7	1	3	9	6	3	3	3	7	2	3	5	7	2	3	4	8	2	4	Diagnostic arthroscopy +debridement	30/12/2019	12:00:00	yes	Microfracture for simple Perthe's disease, Meniscal excision	No	Yes	18:00:00	nill	30/12/2019	nil	Yes	No	8	nil	1	nil
B	3			48	65	160	25.3906		5	8	6	6	7	7	6	6	7	8	6	5	7	8	6	6	5	8	5	5	Diagnostic arthroscopy +debridement	27/1/2020	09:30:00	No	No	No	Yes	18:00:00	01:00:00	27/1/2020	28/1/2020	Yes	Yes	3	1	1	6
B	4			36	95	175	31.0204		5	5	3	2	7	9	3	4	2	4	2	2	7	7	3	4	2	6	2	2	Diagnostic arthroscopy +debridement	29/1/2020	12:00:00	No	No	No	Yes	18:00:00	nill	29/1/2020	nil	Yes	No	3	nil	1	nil
B	5			22	60	163	22.5827		0	10	1	4	5	10	2	4	7	10	3	4	4	10	2	4	0	10	1	4	Removal of cartilage flap	19/2/2020	14:00:00	yes	Diagnostic arthrocopy + debridement, diagnostic knee arthroscopy, microfracture for simple perthe's diseases.	No	Yes	18:00:00	23:00:00	19/2/2020	19/2/2020	Yes	Yes	14	2	1	6
B	6			40	100	185	29.2184		0	1	1	2	1	2	1	2	1	4	1	2	0	2	1	2	0	nil	1	nil	Arthroscopic meniscal repair	19/2/2020	15:20:00	yes	Left knee arthroscopy	No	Yes	18:00:00	23:30:00	19/2/2020	19/2/2020	Yes	Yes	8	3	1	10
B	7			50	65	170	22.4913		0	0	1	1	6	9	3	4	1	3	1	2	0	0	1	1	0	1	1	1	Arthroscopy	25/2/2020	nil	No	No	No	Yes	18:00:00	18:00:00	26/2/2020	26/2/2020	Yes	Yes	21	23	1	6
B	8			45	108	178	34.0866		5	0	2	1	4	10	2	5	3	8	2	5	1	10	1	5	0	0	1	1	Arthroscopy	2020-09-03	nil	yes	Arhtroscopy	No	Yes	18:00:00	22:00:00	2020-09-03	2020-09-03	Yes	Yes	8	3	1	10
B	9			16	60	161	23.1473		0	5	1	3	0	5	1	3	0	5	1	3	0	5	1	3	0	8	1	5	Miniscus repair	2020-11-03	12:00:00	No	No	No	Yes	14:00:00	20:00:00	2020-11-03	2020-11-03	Yes	Yes	2	1	1	6
B	10			35	102	195	26.8245		0	0	1	1	5	10	3	6	5	10	3	6	10	3	6	3	10	10	6	6	Diagnostic arthroscopy +debridement	2020-11-03	14:00:00	No	No	No	Yes	18:00:00	06:30:00	2020-11-03	2020-12-03	Yes	Yes	4	1	1	10
B	11			30	89	170	30.7958		0	7	1	3	2	5	2	2	4	4	2	2	2	4	2	2	0	5	1	2	Diagnostic arthroscopy +debridement	2020-12-03	nil	No	No	Yes	Yes	18:00:00	18:00:00	2020-12-03	2020-12-03	Yes	Yes	7	8	1	9
B	12			22	102	175	33.3061		4	5	3	3	8	5	5	3	10	5	6	3	0	5	1	3	3	5	2	3	Diagnostic arthroscopy +debridement	16/3/2020	15:30:00	No	No	No	Yes	nil	nill	nil	nil	No	No	nil	nil
B	13			29	76	179	23.7196		0	6	1	4	0	6	1	4	0	2	1	2	0	2	1	2	0	2	1	2	Arthroscopic Meniscal repair	2020-11-06	nil	No	No	No	Yes	18:00:00	nill	2020-11-06	nil	Yes	No	7	nil	1	nil
B	14			45	90	165	33.0579		6	8	4	5	4	4	3	3	4	4	3	3	2	4	2	3	8	6	5	4	Diagnostic arthroscopy	15/6/2020	15:00:00	yes	Debridment	No	Yes	19:00:00	19:00:00	15/6/2020	15/6/2020	Yes	Yes	4	1	1	9
B	15			18	80	170	27.6817		5	10	3	6	8	10	5	6	4	10	3	6	5	10	3	6	10	10	6	6	Diagnostic arthroscopy +debridement	18/6/2020	nil	No	No	No	Yes	18:00:00	nill	18/6/2020	nil	Yes	No	2	nil	1	nil
B	16			34	60	160	23.4375		6	4	4	3	8	4	5	3	5	4	3	3	4	4	3	3	8	6	5	4	Diagnostic arthroscopy	29/6/2020	16:20:00	No	No	No	Yes	06:00:00	nil	29/6/2020	nil	yes	No	1	nil	1	nil
B	17			22	76	167	27.2509		0	1	1	1	0	5	1	3	0	4	1	3	0	6	1	4	0	6	1	4	Diagnostic arthroscopy	2020-06-07	15:15:00	No	No	No	yes	18:00:00	nil	2020-06-07	nil	yes	No	4	1	nil	Nil	Tramal 100mg *1
B	18			44	73	170	25.2595		0	0	1	1	3	6	2	4	3	3	2	2	2	1	2	1	2	2	2	2	Diagnostic arthroscopy	2020-06-07	16:50:00	No	No	No	yes	23:59:00	nil	2020-06-07	nil	Yes	No	3	nil	1	nil
B	19			31	73	170	25.2595		0	0	1	1	0	4	1	3	0	0	1	1	0	5	1	3	3	4	2	3	Diagnostic arthroscopy	2020-09-07	10:40:00	No	No	No	yes	18:00:00	nil	2020-09-07	nil	Yes	No	5	nil	1	nil
B	20			56	60	165	22.0386		2	2	2	2	6	4	4	3	2	4	2	3	6	5	4	3	4	4	3	3	Diagnostic arthroscopy+ meniscus excision	2020-09-07	13:50:00	No	No	No	yes	18:00:00	19:00:00	2020-09-07	2020-09-07	Yes	Yes	4	3	1	6
B	21			43	80	170	27.6817		1	4	1	3	0	5	1	4	0	4	1	3	0	4	1	3	2	5	2	4	Diagnostic arthroscopy+ meniscus excision	19/7/2020	14:00:00	No	No	No	Yes	18:00:00	nil	20/7/2020	nil	Yes	No	3	nil	1	nil	Pethidine 50 mg *2
B	22			20	95	174	31.378		5	0	4	1	0	5	1	4	5	0	4	1	3	5	2	4	0	5	1	4	Diagnostic arthroscopy+ removal of loose body	19/7/2020	15:30:00	No	No	No	Yes	18:00:00	nil	20/7/2020	nil	Yes	No	3	nil	1	nil
B	23			32	70	179	21.847		1	9	2	6	0	3	1	2	0	5	1	4	0	5	1	4	4	5	3	4	Diagnostic arthroscopy +debridement	19/7/2020	18:00:00	No	No	No	Yes	23:59:00	nil	20/7/2020	nil	Yes	No	15	nil	1	nil	Pethidine 50 mg *7
B	24			22	70	170	24.2215		0	1	1	1	6	7	3	4	0	5	1	3	0	5	1	3	5	5	3	3	Diagnostic arthroscopy	23/8/2020	15:20:00	No	No	No	yes	18:00:00	22:00:00	23/8/2020	23/8/2020	yes	yes	7	5	1	7
B	25			53	73	168	25.8645		0	5	1	3	5	7	3	3	0	6	1	3	2	6	2	3	3	8	3	3	Diagnostic arthroscopy	23/8/2020	13:40:00	No	No	No	Yes	Nil	22:00:00	nil	23/8/2020	No	Yes	nil	3	nil	7
B	26			22	80	180	24.6914		2	4	2	3	10	9	6	5	10	9	6	5	10	10	6	6	10	10	6	6	Diagnostic arthroscopy+ meniscus rapair	2020-10-09	14:55:00	No	No	No	Yes	18:00:00	23:59:00	2020-09-09	2020-09-09	Yes	Yes	8	5	1	8
B	27			29	122	178	38.5052		0	3	1	2	4	5	3	4	4	0	3	1	2	6	2	5	6	2	4	2	Diagnostic arthroscopy+ meniscus rapair	14/9/2020	14:00:00	No	No	No	Yes	18:00:00	18:00:00	14/9/2020	14/9/2020	Yes	Yes	7	3	1	12
B	28			46	135	182	40.7559		7	8	4	5	0	5	1	4	2	4	2	3	7	9	4	5	8	6	5	4	Diagnostic arthroscopy +debridement	21/9/2020	14:20:00	yes	Diagnostic arthrocopy + debridement+ removal of loose body	No	Yes	22:00:00	22:00:00	21/9/2020	21/9/2020	Yes	Yes	12	5	1	12
B	29			45	63	159	24.9199		8	10	5	6	8	9	5	5	6	10	4	6	7	10	4	6	9	10	5	6	Diagnostic arthroscopy	21/9/2020	nil	No	No	No	No	nil	nil	nil	nil	No	No	nil	nil	nil	nil
B	30			46	80	170	27.6817		0	8	1	5	0	4	1	3	0	10	1	6	0	5	1	3	0	10	1	6	Diagnostic arthroscopy+ debridment	2020-05-10	13:00:00	No	No	No	Yes	18:00:00	nil	2020-05-10	nil	Yes	No	3	nil	1	nil
